# Supplementary material for: Horizontally acquired regulatory gene activates ancestral regulatory system to promote Salmonella virulence
Source: Nucleic Acids Res. 2020 Oct 12;48(19):10832–47. doi: 10.1093/nar/gkaa813 (PMC7641745; doi:10.1093/nar/gkaa813)
Supplement: gkaa813_Supplemental_Files [file gkaa813_supplemental_files.zip]

Archive with 2 entries (2 files):
- SsrB activates ugtL 58.2 NAR-SD.pdf
- Supplemental_Table_3-Source_data.xlsx
