# Supplementary material for: Horizontally acquired regulatory gene activates ancestral regulatory system to promote Salmonella virulence
Source: Nucleic Acids Res. 2020 Oct 12;48(19):10832–47. doi: 10.1093/nar/gkaa813 (PMC7641745; doi:10.1093/nar/gkaa813)
Supplement: gkaa813_Supplemental_Files [file gkaa813_supplemental_files.zip › Supplemental_Table_3-Source_data.xlsx]

## Sheet: Sheet1
Supplemental Table S3. Source data for beta-galactosidase assays and fluorescence assays.
Figure 2C
	wild-type				ssrB				ssrB + pVec				ssrB + pSsrB
acidic pH	1076.67	1084.72	1198.58	1131.73	273.341	239.791	231.585	217.572	214.042	202.127	232.406	216.962	1058	1030	1199.28	1218.25
low Mg2+	996.054	1048.48	1074.24	1091.93	999.742	1010.28	1130.54	1034.73	1026.49	1037.25	1069.55	927.943	985.947	1014.97	1045.51	966.376
non-inducing	94.4865	101.548	95.1809	91.4499	94.4182	105.432	96.5471	92.4795	108.547	92.1328	95.8912	94.5043	93.4133	97.9793	94.3801	104.742
Figure 3A
wild-type	ssrB	phoP*phoQ	phoP*phoQ ssrB
582.072	56.4628	829.235	385.111
592.617	65.5614	833.245	330.531
603.714	46.8668	747.011	394.435
707.225	60.1268	746.87	383.611
617.622	62.8986	601.934	335.471
679.116	56.366	689.351	312.1
Figure 3C
wild-type	ssrB	plac1-6-ugtL	plac1-6-ugtL ssrB
682.206	65.4226	828.581	320.124
609.322	97.4198	910.409	382.165
582.78	60.0027	803.758	353.774
632.716	40.0846	865.519	322.868
Figure 4E
	PphoPWT				PphoPmu				PphoPWT sifB-ugtLmu				PphoPmu sifB-ugtLmu				PphoPWT ssrB				PphoPmu ssrB				PphoPWT sifB
acidic pH	605.669	563.977	647.028	624.286	293.004	322.785	303.434	304.231	96.4501	124.818	115.037	104.762	67.0741	62.909	61.2797	68.1973	57.4848	62.0505	55.0084	58.4354	63.3582	67.6138	67.7966	58.6905	589.707	630.677	637.553	600.908
non-inducing	2.99522	5.39506	7.48571	7.14276	5.25512	6.33423	2.78383	7.13266	4.06968	8.63568	3.6571	7.28641	4.08163	4.58221	3.96419	7.21088	3.30267	8.44248	3.54671	6.65079	5.71429	6.75559	5.99461	4.7381	3.99536	7.53795	5.70573	5.30675
low Mg2+	582.558	557.256	581.973	612.698	538.986	591.86	621.299	612.969	567.127	535.297	612.105	596.429	516.145	453.188	571.175	620.17	534.652	578.947	607.429	542.989	539.992	607.348	524.444	620.595	681.453	613.795	543.863	596.328
Supplemental Figure S3A
wild-type				ssrB
1519.97	1554.66	1412.64	1652.46	151.818	150.875	152.692	144.576
Supplemental Figure S3B
	wild-type				ssrB
phoP	442.396	389.922	544.719	519.403	41.8553	43.2952	78.6887	44.2196
pmrD	244.701	231.396	238.554	298.491	38.4726	36.9814	40.3057	45.3919
mig-14	629.691	651.532	610.842	548.144	162.609	144.622	152.633	118.085
Supplemental Figure S3D
wild-type			ssrB			sseA-sseG			ssaG-ssaU			sseA-ssaU
533.331	529.889	479.105	50.1443	48.7554	50.0974	553.611	568.468	490.131	507.982	527.225	484.67	507.507	539.1	480.248
Supplemental Figure S6A
	wild-type				sifB-ugtLmu				sifB-ugtLmu ssrB				ssrB				sifB
acidic pH	603.777	649.149	569.96	596.924	129.232	101.132	142.093	151.126	74.9701	81.4249	52.2164	54.0541	61.9691	102.869	41.473	43.1978	541.025	595.269	673.985	612.216
non-inducing	11.0783	10.8556	11.3279	10.8169	9.35915	11.2454	10.4941	11.2313	10.7874	11.4556	9.26192	12.6027	10.2957	14.0288	9.88901	11.6443	13.6518	10.6123	11.2181	9.10138
low Mg2+	571.868	590.374	528.909	590.361	514.252	631.494	439.739	549.219	573.645	639.327	510.039	569.479	578.184	574.638	545.148	524.899	522.831	591.024	527.101	510.113
